# Supplementary material for: Poly-D,L-Lactic Acid Filler Attenuates Ultraviolet B-Induced Skin Pigmentation by Reducing Destruction of the Basement Membrane
Source: Int J Mol Sci. 2024 Oct 28;25(21):11568. doi: 10.3390/ijms252111568 (PMC11546917; doi:10.3390/ijms252111568)
Supplement: Supplementary file 1 [file ijms-25-11568-s001.zip]

Archive with 1 entries (1 files):
- ijms-3251828-SI.pdf
